# Supplementary material for: Early-stage clinical outcomes and rotational stability of TECNIS toric intraocular lens implantation in cataract cases with long axial length
Source: BMC Ophthalmol. 2020 May 25;20:204. doi: 10.1186/s12886-020-01465-2 (PMC7249429; doi:10.1186/s12886-020-01465-2)
Supplement: Supplementary file 1 — Additional file 1. Data for statistic analysis. [file 12886_2020_1465_MOESM1_ESM.xlsx]

## Sheet: Sheet1
Case number	Operated eye	Sex	Age(year)	Preoperative UCDVA	Preoperative BCDVA	Preoperative BCDVA(LogMAR)	Intraocular pressure(mmHg)	ACD(OCT)(mm)	STS(OCT)(mm)	ACDpentacam(mm)	ACV(mm3)	LT(mm)	VL(mm)	AL(IOLmaster)(mm)	Preoperative astigmatism(D)	Preoperative keratometric value K1(D)	Preoperative keratometric value K2(D)	Preoperative mean keratometric value(D)	Spherical power of IOL (D)	IOL model	Intraoperative actual IOL axis(degree)	Intraoperative area of capsulorhexis(mm2)	Intraoperative overlapped area between capsulorhexis and optic(mm2)	Rotation at 1 month postoperatively(dgree)	Absolute rotation at 1 month postoperatively(dgree)	Manifest refraction of sphere at1 months postoperatively(D)	Manifest refraction of cylinder at 1 months postoperatively(D)	Residual astigmatism at 1 month postoperatively(D)	Postoperative BCDVA at 1 months (LogMAR)	Area of capsulorhexis 1 month postoperatively(mm2)	Overlapped area between capsulorhexis and optic 1 month postoperatively (mm2)	Rotation at 3 months postoperatively(dgree)	Absolute rotation at 3 months postoperatively(dgree)	Manifest refraction of sphere at 3 months postoperatively(D)	Manifest refraction of cylinder at 3 months postoperatively(D)	Residual astigmatism at 3 months postoperatively(D)	Postoperative BCDVA at 3 months (LogMAR)	Area of capsulorhexis 3 month postoperatively(mm2)	Overlapped area between capsulorhexis and optic 3 month postoperatively (mm2)
1	OS	2	60-69	0.15	0.15	0.8	17.3	2.92	10.28	2.82	131	5.08	23.44	28.1	1.7	46.4	48.1	47.25	10	ZCT225	167	14.45	13.8	-1	1	-4.25	-0.5	0.5	0.1	14.36	13.78	-1	1	-4.75	-0.5	0.5	0.1	14.11	13.65
2	OD	2	70-79	0.04	0.04	1.4	13.5	2.8	12.96	2.72	139	4.02	21.89	29.34	1.6	42.5	44.1	43.3	10	ZCT225	15	14.68	13.58	+3	3	-2.75	-0.25	0.25	0.2	14.7	13.56	+3	3	-2.5	0	0	0.2	14.36	13.53
3	OD	2	60-69	0.1	0.3	0.5	16.5	2.71	10.69	2.59	111	4.43	21.87	29.91	2.1	40.4	42.5	41.45	10	ZCT225	0	14.84	13.41	+5	5	-2.75	-1.5	1.5	0	14.95	13.38	+6	6	-2.25	-1.25	1.25	0	14.53	13.37
4	OD	2	70-79	0.1	0.1	1	13.5	—	—	2.66	122	—	—	25.51	1.6	46.7	48.3	47.5	17	ZCT225	13	16.88	11.38	-3.6	4	-3.75	-1.5	1.5	0.4	16.85	11.36	-3.6	4	-4.5	-1.75	1.75	0.4	16.43	11.39
5	OS	2	70-79	0.04	0.04	1.4	11.5	2.74	11.86	2.73	132	3.9	22.36	28.78	1.3	42.9	44.2	43.55	10	ZCT225	20	17.217	11.043	+7	7	-2.5	-0.25	0.25	0.3	17.2	11.04	+6	6	-2.75	0	0	0.3	16.84	11.06
6	OD	2	50-59	0.08	0.08	1.1	17.5	—	11.67	2.45	107	4.41	18.62	26.33	2	41.5	43.5	42.5	18.5	ZCT225	98	17.88	10.38	-7	7	-3	-0.75	0.75	0	17.84	10.3	-7	7	-3	-0.5	0.5	0	17.18	10.24
7	OS	2	30-39	0.02	0.1	1	14	3.04	13.02	2.95	206	4.26	22.55	30.32	1.6	40.5	42.1	41.3	10	ZCT150	84	17.94	10.32	-6	6	-2.25	-0.25	0.25	0	17.89	10.3	-5	5	-2	0	0	0	17.04	10.25
8	OD	2	80-89	0.02	0.12	0.9	15	3.35	11.75	3.26	185	4.41	19.5	27.72	2	43.1	45.1	44.1	15	ZCT225	179	18.13	10.13	-7.7	8	-3	-2	2	0.3	17.03	10.1	-7.7	8	-3.5	-1.75	1.75	0.2	17.95	10.03
9	OD	2	60-69	0.06	0.12	0.9	15.5	2.54	12.29	2.42	111	4.37	18.88	26.47	1	41.5	42.5	42	17	ZCT100	14	18.23	10.03	-7.4	7	-2.25	-0.75	0.75	0	18.24	10.01	-7.4	7	-1.75	-0.5	0.5	0	17.38	10.15
10	OD	1	80-89	0.08	0.2	0.7	13	3.16	12.63	3.07	157	4.03	19.47	27.36	1.6	41.5	43.1	42.3	16	ZCT150	8	18.55	9.8	0	0	-2.75	-1	1	0	18.53	9.62	0	0	-2.75	-0.5	0.5	0	18.13	9.65
11	OS	2	50-59	FC/50cm	0.02	1.7	18	2.59	11.18	2.52	128	6.06	18.72	26.3	1.2	43.8	45	44.4	16	ZCT150	80	18.92	9.34	0	0	-3.5	-1	1	0	18.92	9.31	0	0	-3.75	-1	1	0	18.32	9.32
12	OS	2	80-89	0.06	0.12	0.9	17	2.98	10.9	2.98	—	4.33	－	25.08	1.5	45.1	46.6	45.85	19	ZCT225	13	18.92	9.34	0	0	-2.75	-1.5	1.5	0.1	18.85	9.3	0	0	-3	-1.25	1.25	0.1	18.34	9.39
13	OD	1	70-79	0.2	0.2	0.7	13.5	3.15	12.08	3.04	151	4.29	17.87	26.34	1.4	41.5	42.9	42.2	16	ZCT150	121	19.09	9.17	-15	15	-1.25	-1.5	1.5	0	18.38	9.06	-12	12	1.5	-1.25	1.25	0	18.51	8.98
14	OS	2	60-69	0.25	0.25	0.6	15	1.92	10.64	—	—	4.4	－	26.24	1.9	44.8	46.7	45.75	15	ZCT300	115	19.108	9.152	-1	1	-3.25	-1	1	0.2	19.15	9.13	-1	1	-3.75	-1.25	1.25	0.2	18.66	9.14
15	OD	2	30-39	0.04	0.4	0.4	15.5	2.63	11.41	2.48	151	6.16	20.09	27.64	2.6	40.8	43.4	42.1	16	ZCT300	113	19.15	9.11	-8	8	-3	-1.25	1.25	0.1	19.18	9.1	-10	10	-3.5	-1.5	1.5	0.1	18.89	9.05
16	OD	1	50-59	－	0.1	1	15.3	2.56	11.9	2.47	117	6.08	17.41	25.21	1.1	42.6	43.7	43.15	20	ZCT100	142	19.18	9.08	+7	7	-2.25	-0.25	0.25	0.1	19.16	8.99	+10	10	-2	-0.75	0.75	0	18.76	9.02
17	OS	2	80-89	0.06	0.06	1.2	10	3.42	12.12	3.33	185	4.37	18.73	27.1	1.2	43.5	44.7	44.1	16	ZCT100	17	19.31	8.96	-2	2	-3.25	-1.25	1.25	0.1	19.33	8.8	-2	2	-3.75	-1	1	0.1	18.75	8.76
18	OS	1	60-69	0.1	0.1	1	15	2.6	11.91	2.54	140	4.87	18.9	26.66	1.3	41.9	43.2	42.55	18	ZCT150	90	19.37	8.1	+9	9	-3.25	-0.75	0.75	0.1	19.05	8.18	+9	9	-3	-1.25	1.25	0	18.96	8.26
19	OD	2	10-19	0.3	0.5	0.3	14.5	3.4	11.84	3.48	206	3.5	17.27	25.34	1.8	41.9	43.7	42.8	19.5	ZCT150	102	19.44	8.82	+2	2	-0.5	-0.75	0.75	0	19.38	8.62	+2	2	0	-0.5	0.5	0	18.67	8.57
20	OS	2	70-79	0.02	0.02	1.7	17.5	2.83	11.53	2.79	154	4.14	21.86	29.6	1.5	43.1	44.6	43.85	10	ZCT225	154	19.67	8.6	+7	7	-3.25	-1.75	1.75	0.2	19.45	8.25	+6	6	-3.5	-1.5	1.5	0.2	19.04	8.3
21	OS	2	60-69	0.08	0.08	1.1	18	2.78	12.71	2.49	109	4.4	17.99	25.36	1.1	44	45.1	44.55	19	ZCT150	57	19.72	8.54	-1	1	-2.5	-1	1	0	19.75	8.42	-1	1	-2.25	-0.75	0.75	0	19.48	8.43
22	OS	1	50-59	－	0.15	0.8	12	2.56	11.47	2.53	130	6.37	17.06	25.21	1.1	43	44	43.5	20	ZCT100	28	19.75	7.92	-11.1	11	-1.25	-1.5	1.5	0.1	19.73	7.83	-8.8	9	-1.25	-1.25	1.25	0	19.29	7.88
23	OD	2	50-59	0.12	0.12	0.9	23.7	2.76	11.22	2.77	153	4.85	21.2	29.53	1.3	43.1	44.4	43.75	11	ZCT150	88	19.77	8.5	+5	5	-4.75	-1.25	1.25	0.1	19.78	8.53	+5	5	-5.5	-1	1	0.1	19.27	8.48
24	OS	2	70-79	0.15	0.15	0.8	12	2.8	12.96	2.69	125	5.1	17.07	25.35	1.8	42.1	43.9	43	21	ZCT225	112	19.85	8.4	-4	4	-3.5	-0.5	0.5	0.3	19.73	8	-4	4	-3.5	-0.75	0.75	0.3	19.74	8.05
25	OS	1	10-19	0.12	0.2	0.7	13	3.55	13.94	2.77	119	4.4	20.01	28.55	3.7	37.8	41.5	39.65	11	ZCT400	112	19.98	8.28	+1	1	-0.25	-0.75	0.75	0.1	19.85	8.35	+1	1	0	-0.5	0.5	0.2	19.43	8.32
26	OS	1	60-69	FC/10cm	0.12	0.9	12	3.4	13.47	3.39	220	6.42	18.93	26.97	1.5	42	43.5	42.75	11.5	ZCT150	163	20.03	8	-4	4	-3.5	-1	1	0	19.99	8.03	-4	4	-3.25	-0.75	0.75	0	18.76	8.05
27	OS	2	70-79	0.15	0.15	0.8	11.5	3.01	12.93	2.82	127	3.75	18.27	25.45	1.7	44.1	45.8	44.95	17	ZCT150	50	20.12	8.17	-3	3	-2.5	-1	1	0	20.16	8.2	-3	3	-2.5	-0.75	0.75	0	19.62	8.11
28	OS	2	30-39	0.02	0.1	1	16	2.58	11.31	2.48	142	6.11	19.98	27.51	3.2	40.4	43.6	42	16	ZCT400	69	20.25	8.01	-9	9	-3.75	-0.75	0.75	0.1	20.18	8.03	-8	8	-3.5	-0.25	0.25	0.1	19.73	7.93
29	OS	1	40-49	0.1	0.1	1	14.5	3.13	12.08	3.14	153	3.82	20.44	27.94	2.8	43.5	46.3	44.9	12	ZCT400	72	20.32	7.94	-6	6	-4.25	-0.75	0.75	0	20.33	8.03	-6	6	-4	-0.75	0.75	0	19.95	8.11
30	OS	2	60-69	0.02	0.25	0.6	13	3.3	12.57	3.03	179	4.84	19.23	28.17	2.1	41.9	44	42.95	14	ZCT225	81	20.44	7.81	+5	5	-2.75	-0.25	0.25	0.1	20.42	7.61	+5	5	-3	-0.5	0.5	0.1	20.19	7.65
31	OD	2	60-69	0.08	0.15	0.8	18	3.02	10.29	2.82	131	5.85	21.29	28.98	1.2	46.2	47.4	46.8	8	ZCT150	18	20.44	7.82	+1	1	-3.75	-1	1	0.1	20.45	7.63	+3	3	-4.25	-0.5	0.5	0.1	19.97	7.61
32	OD	2	60-69	0.04	0.4	0.4	13.5	3.3	12.58	3.1	191	4.85	19.45	27.68	1.2	42.4	43.6	43	14	ZCT150	90	20.49	7.77	+1	1	-2	-1.25	1.25	0	20.43	7.14	+3	3	-2.5	-0.75	0.75	0.1	20.08	6.98
33	OD	1	50-59	0.1	0.1	1	10	2.79	11.61	2.71	137	3.84	18.81	26.12	1.3	41.2	42.5	41.85	18.5	ZCT150	134	20.6	7.76	-6	6	-2.25	-1	1	0	20.58	7.88	-6	6	-2.5	-0.75	0.75	0	19.37	7.83
34	OS	1	40-49	0.02	0.15	0.8	14.5	－	11.86	3.03	156	－	－	26.54	1.3	42.3	43.6	42.95	17.5	ZCT150	83	20.72	7.55	-3	3	-3.25	-0.5	0.5	0	20.69	7.67	+4	4	-3.75	-0.75	0.75	0	19.34	7.62
35	OS	1	30-39	0.2	0.6	0.2	11.5	3.4	11.73	3.14	225	3.87	18.31	26.36	2.2	42.8	45	43.9	18	ZCT300	96	20.73	7.54	+4	4	-2	-1	1	0.1	20.75	7.02	+4	4	-1.75	-0.5	0.5	0.1	20.08	6.95
36	OD	1	70-79	—	0.04	1.4	10	3.04	11.57	3	183	4.56	22.92	31.34	1.3	41.9	43.2	42.55	5.5	ZCT150	12	20.92	7.33	-3	3	0.5	-0.25	0.25	0.1	20.86	6.98	-3	3	0	-0.25	0.25	0.1	19.7	6.87
37	OD	2	50-59	0.12	0.5	0.3	12.5	3.25	13.22	3.38	175	4.06	21.27	29.26	1.4	43.3	44.7	44	10	ZCT150	110	21.13	7.13	-9	9	-4.5	-1.25	1.25	0.3	21	6.84	-9	9	-4	-0.75	0.75	0.3	20.65	6.82
38	OD	1	60-69	0.1	0.2	0.7	11.5	3.32	11.71	3.16	143	6.06	18.75	26.75	1.5	44.6	46.2	45.4	11.5	ZCT150	175	21.39	6.87	-2	2	-2.25	-1.25	1.25	0	21.25	6.92	-7	7	-1.75	-1	1	0	21.01	6.97
39	OD	1	70-79	FC/BE	0.02	1.7	13	2.94	12.33	2.89	142	4.62	20.59	28.79	1.4	43.7	45.1	44.4	12	ZCT150	166	22.01	6.25	-5	5	-4.5	-1.25	1.25	0.1	22.03	5.76	-5	5	-4.75	-1	1	0.2	21.87	5.84
40	OS	2	70-79	0.08	0.08	1.1	13.5	2.5	11.39	2.46	110	4.66	18.7	26.55	2.1	42.9	45	43.95	16.5	ZCT300	7	22.21	6.07	-3	3	-3	-1.25	1.25	0.1	22.33	6.12	-3	3	-3	-0.75	0.75	0.1	21.52	6.01
41	OD	1	70-79	0.02	0.2	0.7	13.5	2.66	11.67	2.6	124	4.87	18.03	26.25	1.7	41.8	43.3	41.85	18	ZCT225	13	22.263	5.996	-11	11	-1.75	-1.5	1.5	0	22.17	6.08	-9	9	-2	-1.25	1.25	0	21.95	6.1
42	OS	1	70-79	0.1	0.1	1	13.5	3.25	12.55	3.15	165	4	17.44	25.24	2.2	40.7	42.9	41.8	18	ZCT300	65	22.36	5.89	+3	3	-0.5	-0.75	0.75	0.1	22.38	6.03	+3	3	0	-0.5	0.5	0	21.87	5.98
43	OD	2	60-69	—	0.08	1.1	23.3	2.81	11.57	3.09	119	4.85	19.15	27.23	1.6	43	44.6	43.8	14.5	ZCT150	88	22.45	6.49	+15	15	-2.25	-1.5	1.5	0.1	22.47	6.7	+12	12	-2.5	-1	1	0.1	20.93	6.66
44	OD	2	30-39	0.12	0.12	0.9	18	2.93	11.6	2.97	163	5.83	19.47	26.59	1.7	43.6	45.3	44.45	15	ZCT150	83	22.46	5.09	+4	4	-3.5	-0.5	0.5	0	22.46	5.05	+4	4	-3	0	0	0	22.04	5.27
45	OD	2	30-39	—	0.4	0.4	17.5	3.04	11.8	2.85	171	4.99	19.3	27.32	1.4	43.9	45.3	44.6	17	ZCT150	95	22.57	5.69	+7	7	-5.25	-1	1	0.1	22.6	5.75	+7	7	-5.75	-0.75	0.75	0	22.32	5.31
46	OS	2	60-69	0.02	0.1	1	11	2.86	11.84	—	—	4.89	－	29.12	2.1	41.2	43.3	42.25	13.5	ZCT300	171	22.7	5.64	+3	3	-4.75	-1.5	1.5	0.3	22.67	5.52	+3	3	-4.5	-1	1	0.3	22.51	5.53
47	OS	1	70-79	0.15	0.15	0.8	16	—	—	2.49	114	4.53	18.46	26.3	1.6	41.6	43.2	42.4	16	ZCT150	2	23.04	5.21	-1	1	-2.25	-0.5	0.5	0.2	23.55	5.17	-1	1	-2	-0.5	0.5	0.2	22.36	5.18
48	OD	2	70-79	0.1	0.1	1	14	2.5	11.39	2.46	110	4.85	17.36	25.09	1.9	42.8	44.7	43.75	19.5	ZCT300	10	23.28	5	-1	1	-2.25	-1	1	0.1	23.24	4.98	-1	1	-1.75	-0.75	0.75	0.1	23.03	5.03
49	OS	1	30-39	0.06	0.06	1.2	15	2.92	12.86	2.82	170	4.5	19.16	27.42	1.8	40.4	42.2	41.3	15	ZCT225	86	23.81	4.45	+4	4	-1.5	0.5	0.5	0	23.83	4.67	+4	4	-2	0	0	0	23.45	4.74
50	OD	2	70-79	0.08	0.08	1.1	12	2.71	10.75	—	—	6.39	18.46	27.19	1.2	43.9	45.1	44.5	16	ZCT150	8	23.99	4.27	+10	10	-4.5	-1.5	1.5	0	24.01	4.35	+10	10	-4	-1.5	1.5	0.1	23.73	4.33
51	OD	1	50-59	0.1	0.1	1	17	2.71	12.37	2.65	—	4.08	－	25	1.2	41.2	42.6	41.9	20	ZCT225	57	24.13	4.13	+1	1	-1	-0.75	0.75	0	24.31	4.36	+3	3	0.5	-0.5	0.5	0	23.46	4.18
52	OS	1	80-89	—	0.15	0.8	14	3.12	12.73	3.08	162	4.49	18.86	27.09	2.3	40.6	42.8	41.7	17	ZCT225	165	24.95	3.32	+11	11	-2.5	-1.5	1.5	0	24.89	3.49	+11	11	-2	-1.25	1.25	0	24.55	3.46
53	OD	1	10-19	0.5	0.5	0.3	15	3.21	13.25	3.25	173	3.59	18.56	25.78	2.1	41.1	43.2	42.15	18.5	ZCT225	102	25.31	4.31	-2.5	3	-1.75	-0.5	0.5	0	25.49	4.24	-2.5	3	-1.25	-0.75	0.75	0	24.91	4.25
54	OD	1	30-39	－	0.1	1	16.5	2.84	12.98	2.7	154	4.22	20.01	27.87	1.6	39.3	40.9	40.1	16.5	ZCT225	81	25.72	2.53	+7	7	-0.5	-1	1	0	25.67	3.05	+7	7	0	-0.5	0.5	0	25.33	3.14
55	OD	1	40-49	－	0.06	1.2	14.5	－	11.59	3	200	－	－	26.84	1.5	42.3	43.8	43.05	16.5	ZCT225	93	25.91	4.92	+7	7	-2.75	-1.25	1.25	0	25.93	4.97	+7	7	-2.5	-1	1	0	25.57	4.87
56	OD	2	70-79	0.12	0.12	0.9	16	3.32	10.71	3.28	185	3.48	20.48	27.96	1.1	39.8	40.9	40.35	16	ZCT150	20	26.51	1.75	+2	2	-1.75	-1	1	0.1	26.43	2.05	+2	2	-2	-0.75	0.75	0	25.95	1.99
57	OS	1	50-59	0.02	0.02	1.7	16	－	—	3.1	195	4.19	18.56	26.01	1.7	41.8	43.5	42.65	19	ZCT225	94	27.54	2.42	-2.8	3	-3.25	-1.25	1.25	0	27.51	2.55	-2.8	3	-3	-1	1	0	26.94	2.78
58	OD	2	40-49	0.06	0.12	0.9	13	2.92	12.05	2.68	152	5.66	15.76	25.1	1.1	45.5	46.6	46.05	18	ZCT150	101	28.525	1.696	+5	5	-3.75	-0.5	0.5	0.1	28.69	1.5	+5	5	-3.25	0	0	0	27.96	1.61
59	OS	1	40-49	0.02	0.06	1.2	15.5	3.06	12.22	3.07	178	4.28	－	29.63	1.3	42.6	43.9	43.25	12	ZCT150	65	29.17	0.18	-9	9	-3.75	-0.5	0.5	0.1	29.19	0.23	-9	9	-4.5	0	0	0	28.95	0.21
60	OD	2	60-69	0.08	0.08	1.1	12.5	2.98	12.39	2.92	153	4.47	19.54	27.57	2.8	43.4	46.2	44.8	14	ZCT400	87	19.15	9.1	-15	15	-3.25	-1.75	1.75	0	19.26	8.93	-15	15	-3	-1.5	1.5	0	18.76	8.95
61	OD	1	30-39	0.08	0.08	1.1	13.5	2.81	12.63	2.77	161	4.51	18.88	26.96	1.5	40.4	41.9	41.15	17	ZCT225	81	31.16	1.58	-79	79	-1.75	-3.25	3.25	0	30.99	1.6	-79	79	-1	-3	3	0	30.47	1.61
62	OD	2	50-59	0.02	0.12	0.9	16	2.62	11.35	2.63	122	6.15	19.58	26.78	3	43.4	46.4	44.9	15	ZCT400	88	21.37	6.89	+33	33	-2.75	-3.5	3.5	0.1	21.34	6.76	+33	33	-2.75	-3	3	0.1	20.89	6.67
63	OD	2	80-89	0.08	0.4	0.4	18.3	—	—	2.67	127	4.44	19.55	27.34	1.3	44.4	45.7	45.05	15	ZCT150	158	17.8	10.46	+16.4	16	-4.5	-1.25	1.25	0.2	17.74	10.36	+16.4	16	-4.25	-1	1	0.2	17.41	10.33
64	OS	2	50-59	0.02	0.02	1.7	9.5	2.88	11.22	2.71	110	4.34	18.32	26.2	2.6	43.2	45.8	44.5	13	ZCT300	92	18.83	9.43	+40	40	0.75	-4.75	4.75	0.2	18.78	9.5	+40	40	0.5	-4.5	4.5	0.2	18.27	9.47
